# Supplementary material for: Clinical Characteristics and Risk Factors of Corynebacterium striatum Infection in Normally Sterile Body Fluids and Urine Specimens
Source: Can J Infect Dis Med Microbiol. 2025 Dec 28;2025:9916536. doi: 10.1155/cjid/9916536 (PMC12747092; doi:10.1155/cjid/9916536)
Supplement: Supplementary file 1 — Supporting Information Additional supporting information can be found online in the Supporting Information section. [file CJID-2025-9916536-s001.xlsx]

## Sheet: Sheet1
Patient Number	Age（year）	Sex	Specimen Type	Temperature（℃）	Clinical Symptoms	Discharge Diagnoses
S1	81	male	BL	37.7	Chills, fever	1. Sepsis (Corynebacterium striatum) 2. Chronic renal failure (end-stage), renal anemia, renal osteodystrophy, secondary hyperparathyroidism, hemodialysis status 3. Venous catheter infection for renal dialysis 4. ANCA-associated vasculitis 5. ANCA-associated nephritis 6. Acute exacerbation of chronic heart failure
S2	75	male	BL	36.9	Fever, low back pain	1. Sepsis (Corynebacterium striatum) 2. Chronic obstructive pulmonary disease (COPD) with acute lower respiratory tract infection 3. Pulmonary fungal infection (Aspergillus fumigatus) 4. Acute gastritis 5. Severe anemia 6. Electrolyte imbalance (hypokalemia, hyponatremia, hypochloremia) 7. Hypoproteinemia 8. Chronic heart failure 9. Parkinson’s disease 10. Right shoulder joint effusion
S3	71	male	BL	38.8	Fever	1. Chronic renal failure (uremic stage), renal anemia, hemodialysis status 2. Sepsis (Corynebacterium striatum) 3. Pancytopenia (etiology unknown: hematologic malignancy? Immune-related? Other?) 4. Agranulocytosis 5. Thrombocytopenia 6. Severe anemia 7. Gastrointestinal bleeding 8. Pulmonary infection 9. Chronic obstructive pulmonary disease (COPD) 10. Hyperhomocysteinemia 11. Bilateral pulmonary…
S4	52	male	BL	39	Fever, soft abdomen, tenderness around the incision, no rebound tenderness, weak bowel sounds	1. Primary liver cancer (CA) 2. Hepatitis B surface antigen carrier 3. Hepatic insufficiency 4. Sepsis
S5	62	female	AE	36.9	Tenderness at the abdominal incision, drainage tube in place, 500 mL of pale yellow fluid drained from the right side, ~20 mL of turbid dark yellow fluid with sediment drained from the left side	1. Gastric signet-ring cell carcinoma (pT3N0M0) 2. Postoperative anastomotic leakage after radical gastrectomy 3. Complete adhesive intestinal obstruction 4. Sepsis 5. Gastrointestinal bleeding 6. Malnutrition 7. Coronary artery disease with left ventricular systolic dysfunction; tricuspid regurgitation, myocardial bridging 8. Arrhythmia: atrial fibrillation 9. Type 2 diabetes mellitus 10. Hypopr…
S6	69	female	BL	36.4	Fatigue, poor appetite	1. Septicemia 2. Decompensated liver cirrhosis 3. Gastrointestinal bleeding 4. Urinary tract infection 5. Pulmonary infection 6. Type 2 diabetes mellitus 7. Hyponatremia 8. Hyperuricemia 9. Hypoproteinemia 10. Renal insufficiency 11. Atrial fibrillation 12. Heart failure 13. Multi-cavity effusion
S7	74	male	BL	37.8	No passage of gas or stool, accompanied by chills, nausea, vomiting (~4-5 episodes, vomitus contains gastric contents), limb weakness, poor appetite	1. Sepsis 2. Intestinal obstruction with adhesions 3. Severe pneumonia 4. Aspiration pneumonia 5. Acute respiratory distress syndrome (ARDS) 6. Acute cerebral infarction 7. Type 2 diabetes mellitus with ketoacidosis 8. Coronary artery disease with cardiac insufficiency 9. Successful resuscitation after cardiac arrest 10. Circulatory failure 11. Hepatic insufficiency 12. Hypoproteinemia 13. Postop…
S8	55	female	AE	36.6	Abdominal distension, fatigue, poor appetite, dull abdominal pain, subjective hot flashes	1. Diffuse large B-cell lymphoma (non-GCB type, stage IVB, triple-expressor, IPI 3, intermediate-high risk) 2. Current chemotherapy cycle 3. Targeted therapy for malignancy 4. Post-chemotherapy myelosuppression 5. Hepatic insufficiency 6. Renal insufficiency 7. Hyperkalemia 8. Hyperuricemia 9. Hyponatremia 10. Peritonitis 11. Cervical HPV infection (type 51) 12. Ascites 13. Subclinical hypothyroi…
S9	77	male	PE	39	Fever, accompanied by moaning, restlessness	1. Severe pneumonia (Corynebacterium striatum, Candida albicans) 2. Gastrointestinal bleeding 3. Congestive heart failure 4. Electrolyte imbalance 5. Hypertension grade 3 (very high-risk) 6. Severe anemia 7. Coagulation dysfunction 8. Partial intestinal obstruction 9. Thoracic infection 10. Post-cerebral infarction sequelae 11. Intestinal dysbiosis 12. Gastrointestinal fungal infection 13. Malnut…
S10	76	female	AE	36.8	Drowsiness, left pleural effusion with drainage, pulmonary contusion, scattered pulmonary inflammation, blood pressure drop (~70/40 mmHg), heart rate increased to 160 bpm	1.Pulmonary contusion 2. Multiple rib fractures 3. Postoperative left closed thoracic drainage 4. Postoperative fixation of multiple left rib fractures 5. Pulmonary infection 6. Bilateral thoracic infection 7. Craniocerebral injury: subarachnoid hemorrhage, bilateral frontoparietal contusion, left frontal acute epidural hematoma, intracranial pneumatosis, multiple skull fractures, bilateral front…
S11	64	female	BL	37.2	Currently, cardiac function has improved, general condition is fair, but unable to wean from ventilator; left breath sounds weaker than right	1. Rheumatic heart disease: Severe mitral stenosis with mild regurgitation, mild aortic regurgitation, severe tricuspid regurgitation, severe pulmonary hypertension, NYHA Class IV heart failure, atrial fibrillation 2. Coronary artery disease: Left main + triple-vessel disease 3. Post-cardiac surgery low cardiac output syndrome 4. Type II respiratory failure 5. Bronchiectasis with infection 6. Chr…
S12	42	male	AE	37	Abdominal pain, distension, fever; abdominal drainage tube in place, draining 100 mL of turbid yellow fluid; abdomen soft, no guarding; no pain at incision/surgical site	1. Postoperative intestinal perforation with fistula 2. Residual intra-abdominal infection 3. Electrolyte imbalance 4. Moderate anemia 5. Liver dysfunction 6. Malnutrition 7. Surgical site infection
S13	59	female	CSF	36.4	Mild headache when lifting head; mild redness/swelling at catheter site; no obvious CSF leakage; drainage tube patent (~200 mL fluid drained); back dressing clean/dry; scant white discharge under gauze	1. Hydrocephalus 2. Intracranial infection 3. Pulmonary infection 4. Postoperative right aneurysm clipping 5. Left posterior communicating artery aneurysm 6. Right frontotemporal subdural hematoma 7. Right basal ganglia lacunar infarction 8. Cerebral white matter demyelination 9. Hepatic cyst 10. Atherosclerotic plaque at right carotid bifurcation 11. Right lower limb deep vein thrombosis (DVT) 1…
S14	43	female	AE	38.6	Semicomatose, ventilator-dependent; coarse breath sounds bilaterally with rales; right thoracic drainage tube in place, draining scant serosanguinous fluid	1. Comminuted fracture of right distal radius with radioulnar subluxation 2. Traumatic multiple skull fractures 3. Multiple rib fractures 4. Right wrist fracture 5. Right temporoparietal traumatic intracranial hemorrhage 6. Traumatic multiple cerebral contusions 7. Acute respiratory failure 8. Traumatic wet lung 9. Right traumatic hemopneumothorax 10. Traumatic subarachnoid hemorrhage 11. Right f…
S15	52	male	AE	36.7	Abdomen soft/flat; right thoracic drain output 500 mL	1. Chronic renal failure (end-stage), renal anemia, renal hypertension, renal osteodystrophy 2. Gastric mucosal erosion with GI bleeding 3. Hemodialysis status 4. Acid-base/electrolyte imbalance 5. Moderate anemia 6. Hyperglycemic crisis 7. Pulmonary infection 8. Hypoproteinemia 9. Lacunar infarction 10. Type 2 diabetes with nephropathy 11. Heart failure 12. Hyperuricemia 13. Pleural infection 14…
S16	80	female	BL	38	Fever; abdominal wound erythema, exudate, extensive necrotic tissue with purulent discharge	1. Sepsis 2. Gastrocolic fistula with perforation 3. Septic shock 4. MODS (circulatory, respiratory, cerebral, hepatic, renal, coagulation, GI, myocardial) 5. Total colonic necrosis 6. Diffuse peritonitis 7. Intra-abdominal abscess 8. Hemoperitoneum 9. Intestinal adhesions 10. Abdominal adhesions 11. Hypoproteinemia 12. Coronary artery disease (acute coronary syndrome?) 13. Pulmonary infection 14…
S17	65	female	CSF	36	Drowsiness; improved consciousness after lumbar CSF drainage	1. Left posterior communicating artery aneurysm 2. Right posterior communicating artery aneurysm 3. Spontaneous subarachnoid hemorrhage 4. Hypertension (extremely high-risk) 5. Pulmonary infection 6. Intracranial infection 7. Hypoproteinemia 8. Four-limb DVT 9. Renal cyst 10. Post-hysterectomy for fibroids 11. Post-hepatic cyst resection
S18	58	female	AE	37	Fever, critically ill	1. Severe pneumonia (Type II respiratory failure, respiratory acidosis + metabolic alkalosis) 2. Severe acute pancreatitis 3. Severe ARDS 4. Hypertension 5. Type 2 diabetes 6. Thyroid dysfunction 7. Hypoproteinemia 8. Renal insufficiency 9. Gastrointestinal dysfunction 10. Stress-induced upper GI bleeding 11. Immune cell dysfunction 12. Oral candidiasis 13. Bilateral pleural effusion 14. Sinus br…
S19	76	female	BL	36.5	Poor appetite, generalized weakness	1. Malignant lymphoma 2. Pulmonary infection 3. Hypokalemia 4. Sepsis
S20	74	female	CSF	38.9	Comatose; scant serosanguinous left nasal discharge	1. Severe polytrauma 2. Severe traumatic brain injury 3. Right parietal bone fracture 4. Right temporal bone/zygomatic arch fracture 5. Right frontal fracture with bone fragment impaction 6. Sphenoid fracture 7. Maxillary/ethmoid fractures 8. Bony nasal septum fracture 9. Right frontotemporal scalp laceration 10. Nasopharyngeal blood/fluid accumulation 11. Left basal ganglia lacunar infarction 12…
S21	74	female	CSF	39.2	Fever, postnasal drip sensation; responsive but disoriented	1. Recurrent pituitary adenoma post-op 2. Intracranial infection 3. Pulmonary infection
S22	51	female	CSF	38	Drowsiness, fever, bilateral frontal/facial edema	1. Left anterior cerebral artery frontal branch aneurysm 2. Left lobar deep hematoma 3. Right internal carotid artery cavernous segment aneurysm 4. Hypertension grade I (very high-risk) 5. Right pulmonary nodule 6. Intracranial infection
S23	67	male	BL	38.3	Fever, semicomatose, unresponsive	1. Coronary artery disease, ischemic cardiomyopathy, cardiomegaly, heart failure, sinus rhythm, post-PCI, NYHA Class III 2. Multiple organ failure 3. Hypertension grade 3 (very high-risk) 4. Sepsis 5. Type 2 diabetes with peripheral neuropathy 6. Chronic renal failure (CKD5), left renal atrophy 7. Metabolic acidosis 8. Peripheral atherosclerosis with incomplete occlusion
S24	63	male	BL	38.2	Fever, poor general condition; moderately comatose, unresponsive	1. Post-cerebral hemorrhage surgery, cerebral edema, hypertension 2. Left cephalic vein thrombosis (forearm segment) 3. Bilateral superficial femoral vein partial thrombosis (distal) 4. Sepsis 5. Hypertension grade 3 (extremely high-risk)
S25	80	male	BL	36.6	Nausea, fatigue, poor appetite, palpitations, exertional dyspnea	1. Sepsis (catheter-related infection) 2. Femoral vein catheter for dialysis, hemodialysis status, uremic cardiomyopathy, renal osteodystrophy, renal anemia, hyperuricemia, chronic renal failure (uremic stage) with pulmonary infection, COPD 3. Post-arteriovenous fistula creation for dialysis, postoperative fistula stenosis 4. Hypoproteinemia 5. Mild intrahepatic bile duct dilation, mild common bi…
S26	64	male	CSF	38.9	Fever, stuporous; opens eyes to painful stimuli	1. Left thalamic hemorrhage with intraventricular extension 2. Post-ventricular drainage 3. Hypertension grade 3 (very high-risk) 4. Pulmonary infection 5. Gastrointestinal bleeding 6. Intracranial infection 7. Hypoproteinemia 8. Electrolyte imbalance 9. Respiratory alkalosis + metabolic acidosis 10. Bilateral pleural effusion 11. Small pericardial effusion 12. Right lower limb DVT 13. Bilateral …
S27	20	male	BL	40	Fever, nausea, poor appetite	1. Maintenance chemotherapy for malignancy 2. Relapsed acute lymphoblastic leukemia (Common-B, BCR-ALB negative) 3. Post-chemotherapy myelosuppression 4. Granulocytopenia with infection 5. Sepsis 6. Drug-induced thrombocytopenia 7. Sinus bradycardia 8. Skin infection 9. Hypoproteinemia 10. Electrolyte imbalance
S28	53	male	UR	37.2	Abdominal distension with scant reddish urine	1. C4-C7 cervical fracture with spinal cord injury (incomplete quadriplegia, sensory impairment, neurogenic bladder/bowel); 2. C4/C5 cervical instability; 3. C4/C5 spinous process fractures; 4. Suspected left vertebral artery aneurysm; 5. Right chronic vertebral artery stenosis/occlusion; 6. Venous thrombosis; 7. Pulmonary infection; 8. Urinary tract infection; 9. Anxiety-depression state; 10. Ri…
S29	56	female	UR	39.2	Fever	1. Sepsis; 2. Complicated urinary tract infection; 3. Bilateral hydroureteronephrosis post nephrostomy; 4. Recurrent metastatic cervical squamous cell carcinoma post chemoradiation; 5. Post targeted/immunotherapy for cervical malignancy; 6. Moderate anemia; 7. Hypoproteinemia; 8. Perineal skin ulceration with infection; 9. Hepatic insufficiency; 10. Cancer pain; 11. Electrolyte imbalance; 12. Sta…
S30	74	female	UR	36.7	Diarrhea (watery stool), urinary frequency, dry mouth with bitter taste	1. Acute multiple cerebral infarction (right basal ganglia, bilateral frontoparietal lobes); 2. Frailty syndrome; 3. Sarcopenia; 4. Severe malnutrition with emaciation; 5. Urinary tract infection; 6. Folic acid deficiency; 7. Nutritional anemia; 8. Senile delirium; 9. Anorexia; 10. Diarrhea; 11. Reflux esophagitis?; 12. Chronic gastritis; 13. Hypertension; 14. Electrolyte imbalance; 15. Anxiety-d…
S31	91	male	UR	36.4	Drowsiness, declined higher neurological function	1. Severe pneumonia (Klebsiella pneumoniae, E. coli, Corynebacterium striatum); 2. Type I respiratory failure; 3. Septic shock; 4. Multiple lacunar infarcts; 5. Vascular cognitive impairment; 6. Parkinsonism; 7. Electrolyte imbalance (hyponatremia, hypochloremia, hypokalemia, hypomagnesemia); 8. Cardiac insufficiency; 9. Moderate anemia (iron deficiency/chronic disease); 10. Hypoproteinemia; 11. …
S32	67	female	UR	36.5	Conscious but with dysarthria, impaired comprehension/memory/calculation/orientation	1. Massive cerebral infarction (right MCA territory, cardioembolic); 2. Pulmonary infection; 3. Hemorrhagic transformation of massive infarction; 4. Type 2 diabetes; 5. Urinary tract infection; 6. Reflux esophagitis; 7. Electrolyte imbalance (hypokalemia, hyponatremia); 8. Rheumatic heart disease (mitral stenosis, atrial fibrillation); 9. Right ICA microaneurysm; 10. Pericardial effusion; 11. Ple…
S33	52	male	UR	39	Urinary irritation symptoms with fever	1. Left ureteral multiple stones; 2. Bilateral renal stones; 3. Urinary tract infection
S34	29	male	UR	37.2	Vegetative state (eyes open coma)	1. Metabolic syndrome; 2. OSAHS; 3. Morbid obesity; 4. Moderate restrictive ventilatory dysfunction; 5. Type 2 diabetes; 6. Successful CPR after cardiac arrest; 7. HIE; 8. Incomplete RBBB; 9. Pulmonary infection; 10. Circulatory failure; 11. Chronic respiratory failure (type II); 12. Small airway dysfunction; 13. Fatty liver; 14. Urinary tract infection; 15. Hyperuricemia; 16. Electrolyte imbalan…
S35	58	female	UR	36.5	The patient is conscious, coherent in conversation, without chills, fever, nausea, vomiting, or back pain	1. Multiple left renal stones; 2. Left ureteral stricture; 3. Post left ureteral stent placement; 4. Urinary tract infection; 5. Hypertension
S36	69	female	UR	36.4	Listlessness	1. Acute cerebral infarction (bilateral periventricular, right parietal lobe, large artery atherosclerotic type); 2. Severe 90% stenosis of left M1 segment of middle cerebral artery; 3. Multiple moderate-severe stenoses of bilateral middle/anterior cerebral arteries with left P2 segment moderate stenosis; 4. Urinary tract infection; 5. Type 2 diabetes; 6. Hypertension grade 3 (very high-risk grou…
S37	63	female	UR	36.8	Left kidney stone with left flank pain	1. Left renal stone with sinus tract formation; 2. Urinary tract infection; 3. Left hydronephrosis with infection
S38	81	male	UR	36.3	tuporous, unresponsive to questions, unable to perform higher neurological functions	1. Severe pneumonia (E. coli, Acinetobacter baumannii, Corynebacterium striatum); 2. Pleuritis (Enterococcus faecium, Candida tropicalis); 3. Hemorrhagic cerebral infarction (right fronto-temporo-parieto-occipital-insular and left occipital lobes) with secondary epilepsy and status epilepticus; 4. Dementia syndrome; 5. Intracranial aneurysm (left internal carotid artery C6 segment); 6. Cutaneous …
S39	47	female	UR	36	Urinary frequency/urgency with gross hematuria	1. Chronic renal failure (uremic stage) with renal anemia, renal hypertension, renal osteodystrophy; 2. Hemodialysis status; 3. Uremic cardiomyopathy; 4. Heart failure; 5. Recurrent hematuria; 6. Polycystic kidney disease; 7. Pulmonary infection; 8. Urinary tract infection; 9. Erosive gastritis; 10. Renal stone; 11. Small amount of pelvic/abdominal effusion; 12. Small bilateral pleural effusion; …
S40	73	female	UR	37.5	Fever	1. Bilateral pneumonia; 2. Post-cerebral hemorrhage recovery phase with hemiplegia, cognitive impairment, and dysphagia; 3. Hypertension grade 2 (very high-risk group); 4. Hepatic insufficiency; 5. Electrolyte imbalance (hyponatremia, hypokalemia, hypochloremia); 6. Post-tracheostomy; 7. Bilateral lower extremity atherosclerotic plaques; 8. Right renal cyst; 9. Fatty liver; 10. Mild tricuspid reg…
S41	67	female	UR	36.7	Urinary frequency and urgency	1. Chronic renal failure (compensated stage) with renal osteodystrophy, renal anemia, and secondary hyperparathyroidism; 2. Multiple cerebral infarctions; 3. Hypertension grade 3 (very high-risk group); 4. Type 2 diabetes with diabetic retinopathy and autonomic neuropathy; 5. Pulmonary infection; 6. Urinary system infection; 7. Bilateral pleural effusion; 8. Compressive atelectasis; 9. Left renal…
S42	74	female	UR	36.6	Urinary frequency/urgency and other urinary irritation symptoms	1. Major gastrointestinal bleeding; 2. Decompensated liver cirrhosis; 3. Gastric varices (post 2nd histoacryl injection); 4. Large-area cerebral infarction; 5. Pulmonary infection; 6. Urinary tract infection; 7. Esophageal varices (post 1st ligation); 8. Post-splenic embolization; 9. Post-hepatic bile duct stone removal; 10. Bilateral lower extremity venous thrombosis; 11. Hepatic encephalopathy;…
S43	70	male	UR	36.3	Post bilateral ureteral stent placement	1. Bilateral ureteral stones with hydronephrosis; 2. Bilateral renal stones; 3. Urinary tract infection; 4. Post bilateral ureteral stent placement; 5. Hepatic nodules; 6. Bilateral pneumonia
S44	77	male	UR	36.6	Dysuria with pyuria	1. Severe pulmonary infection with type I respiratory failure; 2. Acute exacerbation of chronic obstructive pulmonary disease; 3. Urinary tract infection (Corynebacterium striatum); 4. Type 2 diabetes; 5. Electrolyte imbalance; 6. Mild anemia; 7. Subclinical hypothyroidism; 8. Lacunar infarction; 9. Hyperuricemia; 10. Lower limb pigmentation; 11. Constipation; 12. Fatty liver; 13. Gallstones; 14.…
S45	85	male	UR	36.7	Urinary irritation symptoms	1. Acute exacerbation of chronic obstructive pulmonary disease with type II respiratory failure and respiratory acidosis; 2. Severe pulmonary infection; 3. Coronary artery disease with stable angina; 4. Bilateral lower extremity venous thrombosis; 5. Right upper thigh hematoma formation; 6. Peripheral atherosclerotic plaques; 7. Hypokalemia; 8. Hypertension grade 3 (extremely high-risk group); 9.…
S46	76	male	UR	36.8	Sudden dizziness, bilateral lower limb weakness, impaired consciousness	1. Acute cerebral infarction (right cerebellar hemisphere, right frontal lobe, bilateral basal ganglia, periventricular and semioval center, large artery atherosclerotic type); 2. Severe pneumonia (Escherichia coli, Klebsiella pneumoniae, Acinetobacter baumannii); 3. Bilateral pleural effusion; 4. Hypertension; 5. Type 2 diabetes; 6. Gut microbiota imbalance; 7. Abdominal and pelvic effusion; 8. …
S47	50	female	UR	36.5	Right ureteral stone procedure	1. Left distal ureteral stone; 2. Left renal stone; 3. Urinary tract infection; 4. Renal insufficiency; 5. Pulmonary infection
S48	74	male	UR	36.7	Hematuria with stoma pain and discomfort	1. Chronic obstructive pulmonary disease with acute lower respiratory tract infection; 2. Chronic cor pulmonale with cardiac decompensation; 3. Parkinson's disease; 4. Post-cystostomy; 5. Bilateral renal cysts; 6. Urinary tract infection
S49	44	male	UR	36.9	Paraplegia with bowel/bladder dysfunction	1. L1 burst fracture; 2. L4 burst fracture; 3. Paraplegia; 4. Neurogenic bladder; 5. Neurogenic bowel; 6. Multiple rib fractures (left 8th-12th ribs); 7. Post-splenectomy; 8. Multiple thoracolumbar fractures (T7-10, L1-5); 9. Traumatic pneumothorax; 10. Pulmonary contusion; 11. Pulmonary infection; 12. Urinary tract infection; 13. Scalp laceration; 14. Post-pancreatic tail repair; 15. Post-diaphr…
S50	49	female	UR	36.6	Fever	1. Right renal stone with hydronephrosis; 2. Urinary tract infection; 3. Right duplex kidney with malrotation; 4. Acute gastric mucosal lesion; 5. Type 2 diabetes; 6. Fatty liver; 7. Lumbar disc herniation
C1	60	female	BL	37.9	Fever	1. Chronic renal failure (uremic stage) with renal anemia and renal osteodystrophy; 2. Metabolic encephalopathy; 3. Coronary artery disease; 4. Hypertension grade 3 (extremely high-risk group); 5. Rheumatoid arthritis; 6. Reflux esophagitis; 7. Osteoporosis; 8. Pulmonary infection; 9. Sepsis; 10. Hypoproteinemia; 11. Hyperphosphatemia; 12. Moderate pericardial effusion; 13. Hyperlipidemia; 14. Ac…
C2	46	male	BL	38.7	Fever	1. Chronic renal failure (uremic stage); 2. Acute cerebral infarction; 3. Sepsis (severe infection); 4. Renal anemia, renal osteodystrophy, hyperuricemia, hyperlipidemia, hyperphosphatemia, hypertension (grade 3, very high-risk group); 5. Type 2 diabetes with multiple complications; 6. Intracranial atherosclerosis, bilateral lower extremity atherosclerosis, right subclavian artery atherosclerosis…
C3	63	female	BL	38.4	Bilateral lower limb edema, poor appetite, drowsiness	1. Chronic renal failure (uremic stage) with renal anemia and renal osteodystrophy; 2. Sepsis (Escherichia coli); 3. Cachexia; 4. Type 2 diabetes; 5. Right forearm cellulitis; 6. Acute exacerbation of chronic heart failure; 7. Hemodialysis status; 8. Drug-induced dermatitis; 9. Coronary artery disease; 10. Hypertension grade 3 (extremely high-risk); 11. Moderate pulmonary hypertension; 12. Perica…
C4	79	male	BL	36.5	Fever, abdominal pain, urinary urgency, dysuria, difficulty urinating	1. Sepsis; 2. Septic shock; 3. Urinary tract infection; 4. Bilateral pneumonia; 5. Electrolyte imbalance (hyponatremia, hypocalcemia, hypochloremia); 6. Hypoproteinemia; 7. Peripheral atherosclerotic plaques; 8. Aortic, mitral, and tricuspid regurgitation; 9. Moderate pulmonary hypertension; 10. Benign prostatic hyperplasia; 11. Small bilateral pleural effusion; 12. Chronic gastritis
C5	63	female	BL	37.6	Abdominal discomfort with persistent dull pain (non-radiating, unrelated to position or eating), abdominal distension, nausea, vomiting, high fever with sweating	1. Liver abscess; 2. Hypertension; 3. Sepsis; 4. Hypoproteinemia; 5. Electrolyte imbalance; 6. Anemia
C6	61	male	BL	38.4	Fever	1. Splenic flexure mucinous adenocarcinoma (pT3N3M0) with intestinal obstruction; 2. Sepsis; 3. Left external iliac artery dissecting aneurysm; 4. Chronic renal failure (compensatory stage); 5. Hypertensive renal damage; 6. Hypertension; 7. Hepatic insufficiency
C7	62	female	BL	38	Fever	1. Gastric signet-ring cell carcinoma (pT3N0M0); 2. Post-radical gastrectomy with anastomotic leakage; 3. Complete adhesive intestinal obstruction; 4. Sepsis; 5. Gastrointestinal bleeding; 6. Malnutrition; 7. Coronary artery disease with left ventricular systolic dysfunction; Tricuspid regurgitation, myocardial bridging; 8. Arrhythmia: atrial fibrillation; 9. Type 2 diabetes; 10. Hypoproteinemia;…
C8	49	female	BL	38	Fever	1. Septicemia (Escherichia coli); 2. Complicated urinary tract infection; 3. Left ureteral stent placement; 4. Left hydronephrosis; 5. Type 2 diabetes; 6. Pancytopenia; 7. Left frozen shoulder
C9	78	male	BL	38.2	Fever with speech impairment and right-sided limb movement disorder	1. Sepsis with septic shock; 2. Multiple organ dysfunction syndrome (respiratory, circulatory, cerebral, myocardial, hepatic, renal, coagulation); 3. Suspected acute cerebral infarction; 4. Type 2 diabetes; 5. Pulmonary infection; 6. Metabolic acidosis; 7. Benign prostatic hyperplasia; 8. Thyroid nodule; 9. Liver dysfunction; 10. Renal dysfunction; 11. Cardiac failure; 12. Hypoproteinemia; 13. Se…
C10	69	male	PE	37.4	Cough with sputum, chest pain, and worsening dyspnea	1. Right encapsulated empyema; 2. Pulmonary infection (Streptococcus constellatus); 3. Right pleural infection; 4. Right encapsulated pneumothorax; 5. Hepatic insufficiency; 6. Hypertension grade 2 (very high-risk group); 7. Post-esophagectomy; 8. Hypokalemia; 9. Osteoarthritis
C11	77	male	PE	36.7	Persistent worsening left flank pain	1. Metastatic brain malignancy; 2. Metastatic pulmonary malignancy; 3. Post-gastroesophageal junction tumor resection; 4. Pleural infection; 5. Chronic obstructive pulmonary disease; 6. Type 2 diabetes; 7. Pneumoconiosis; 8. Post-cholecystectomy; 9. Bilateral renal cysts; 10. Intrahepatic bile duct dilation
C12	61	male	AE	38.2	Worsening abdominal pain (colicky) with nausea/vomiting (gastric contents), initially relieved by vomiting then becoming diffuse abdominal pain with distension; post-traumatic generalized abdominal pain	1. Traumatic jejunal rupture; 2. Severe intra-abdominal infection (E. coli/Enterococcus durans); 3. Acute generalized peritonitis; 4. Sepsis; 5. Septic shock; 6. Severe pneumonia (E. coli); 7. Aspiration pneumonia; 8. Acute respiratory distress syndrome; 9. Hypoproteinemia; 10. Acute upper gastrointestinal bleeding; 11. Coagulopathy; 12. Hepatic insufficiency; 13. Acute renal failure; 14. Traumat…
C13	72	male	PE	38.2	Fever with abdominal distension, mild abdominal wall swelling and increased tension	1. Pelvic fracture (pubic symphysis diastasis, bilateral acetabular fractures?); 2. Right proximal femur open comminuted fracture; 3. Acute respiratory distress syndrome; 4. Sepsis; 5. Septic shock; 6. Acute respiratory failure; 7. Pulmonary infection; 8. Systemic inflammatory response syndrome; 9. Traumatic wet lung; 10. Hepatic insufficiency; 11. Acute renal failure; 12. Coagulation dysfunction…
C14	75	male	BL	38.5	Fever	1. Coronary artery disease with acute coronary syndrome; 2. Acute left heart failure; 3. Pulmonary infection; 4. Sepsis; 5. Right lung malignancy - right upper lobe adenocarcinoma with mediastinal lymph node metastasis (cT1cN3M0 stage IIIB); 6. Current chemotherapy cycle; 7. Acute respiratory failure; 8. Circulatory failure; 9. Cerebral dysfunction; 10. Coagulation dysfunction; 11. Acute hepatic …
C15	77	male	BL	38	Fever	1. Hilar cholangiocarcinoma (type IV) with right hepatic artery invasion; 2. Severe pneumonia; 3. Acute respiratory failure; 4. Acute respiratory distress syndrome; 5. Acute circulatory failure; 6. Sepsis; 7. Septic shock; 8. Post-PTCD; 9. Immunocompromised state; 10. Obstructive jaundice; 11. Hypoproteinemia; 12. Anemia; 13. Hepatic impairment; 14. Abdominal adhesions; 15. Intestinal adhesions; …
C16	64	male	AE	37.7	Fever	1. Moderately differentiated rectal adenocarcinoma with intestinal obstruction (pT4N0M0); 2. Chronic appendicitis; 3. Abdominal adhesions; 4. Intestinal adhesions; 5. Ileostomy status; 6. Pulmonary infection; 7. Residual intra-abdominal infection; 8. Moderate anemia; 9. Hypoproteinemia; 10. Hepatic insufficiency; 11. Electrolyte imbalance; 12. Intraperitoneal perfusion chemotherapy; 13. Hepatic h…
C17	67	male	AE	39.7	Abdominal distension with soft abdomen and no guarding	1. Ileal rupture with necrosis; 2. Intestinal adhesions; 3. Abdominal adhesions; 4. Septic shock; 5. Diffuse peritonitis; 6. Postoperative vomiting; 7. Postoperative pain; 8. Multiple soft tissue injuries; 9. Right nasal bone fracture; 10. Hypertension; 11. Left renal cyst; 12. Right ureteral stone; 13. Prostate enlargement; 14. Bilateral pleural effusion; 15. Gallbladder polyp; 16. Abdominopelvi…
C18	61	female	CSF	38.8	Poor general condition with stupor	1. Pituitary adenoma; 2. Hypopituitarism; 3. Intracranial infection; 4. Pulmonary infection; 5. Hypoproteinemia; 6. Optic nerve injury; 7. Gastrointestinal bleeding; 8. Severe anemia; 9. Hepatic insufficiency; 10. Renal insufficiency; 11. Electrolyte imbalance; 12. Lower extremity deep vein thrombosis; 13. Calf intermuscular venous thrombosis; 14. Temporomandibular joint dislocation; 15. Pulmonar…
C19	71	male	CSF	39	Fever	1. Pituitary cyst; 2. Hypertension grade 3 (extremely high-risk); 3. Liver dysfunction; 4. Intracranial infection (Citrobacter freundii); 5. Hypoproteinemia; 6. Hepatitis B virus carrier; 7. Hepatic cyst; 8. Mild prostate enlargement with calcification
C20	75	male	PE	37.8	Coarse breath sounds with scattered rales	1. Locally advanced esophagogastric junction adenocarcinoma (cT3N1M0) with incomplete obstruction; 2. Sepsis; 3. Septic shock; 4. Acute respiratory failure; 5. Acute respiratory distress syndrome; 6. Pulmonary infection; 7. Gastrointestinal bleeding; 8. Hemorrhagic anemia; 9. Pleural infection; 10. Hepatic insufficiency; 11. Coagulation dysfunction; 12. Multiple organ dysfunction syndrome (circul…
C21	77	male	PE	37.6	Abdominal pain with diffuse ecchymoses and vesicular eruptions on back/chest	1. Mid-esophageal squamous cell carcinoma (pT3N0M0 stage IIA); 2. Severe pneumonia (Acinetobacter baumannii); 3. Respiratory failure; 4. Pleural infection ; 5. Hypoproteinemia; 6. Pleural adhesions; 7. Abdominal adhesions; 8. Right hydropneumothorax; 9. Abdominopelvic effusion; 10. Partial intestinal obstruction; 11. Suspected anastomotic leak; 12. Hypokalemia; 13. Hepatic insufficiency; 14. Anem…
C22	76	male	PE	37	Worsening infection with decreased right breath sounds and right chest drainage of turbid fluid	1. Post-esophagectomy; 2. Esophagogastric anastomotic fistula; 3. Severe pulmonary infection; 4. Right multiloculated empyema; 5. Septic shock; 6. Liver dysfunction; 7. Renal dysfunction; 8. Mild anemia; 9. Hypoproteinemia; 10. Decompensated acidosis; 11. Type 2 diabetes with poor glycemic control; 12. Electrolyte imbalance (hyperkalemia, hyponatremia); 13. Thrombocytopenia; 14. Left pleural infe…
C23	61	male	PE	36.6	Right chest wall pain	1. Right lung abscess with pneumonia; 2. Right empyema (Klebsiella pneumoniae); 3. Hypoxemia; 4. Cirrhosis with esophageal varices; 5. Portal hypertension; 6. Splenomegaly; 7. Bilateral renal cysts; 8. Cholelithiasis; 9. Post-liver abscess drainage; 10. Type 2 diabetes; 11. Chronic gastritis; 12. Mild protein-energy malnutrition
C24	61	male	BL	37.8	Fatigue and dyspnea	1. Posterior mediastinal cyst aspiration (CT-guided); 2. Catheter-related infection (right femoral vein); 3. Right femoral dialysis catheter; 4. Left upper extremity AV fistula creation; 5. Maintenance hemodialysis; 6. Chronic renal failure (uremic stage); 7. Pulmonary infection; 8. Renal anemia; 9. Renal osteodystrophy; 10. Hypertension grade 3 (very high-risk); 11. Hyperuricemia; 12. Decreased …
C25	67	female	BL	39.2	Fever with chills	1. AV fistula dysfunction (stenosis near anastomosis); 2. Chronic renal failure (uremic stage) with heart failure; 3. Chronic renal failure (uremic stage) with anemia; 4. Hemodialysis status; 5. Catheter-related infection; 6. Post-femoral vein catheterization; 7. Post-AV fistula balloon angioplasty; 8. Post-AV fistula reconstruction; 9. Uremic cardiomyopathy; 10. Type 2 diabetes; 11. Diabetic nep…
C26	54	female	BL	39.4	Chills with irregular fever	1. Septicemia; 2. Acute pyelonephritis; 3. Chronic renal failure (azotemic stage); 4. Renal anemia; 5. Adult polycystic kidney disease; 6. Hypertension grade 2 (high-risk)
C27	19	male	BL	39	Fever with chills	1. Maintenance chemotherapy for malignancy; 2. Relapsed acute lymphoblastic leukemia (Common-B, BCR-ALB negative); 3. Chemotherapy-induced myelosuppression; 4. Agranulocytosis with infection; 5. Sepsis; 6. Drug-induced thrombocytopenia; 7. Sinus bradycardia; 8. Skin infection; 9. Hypoproteinemia; 10. Electrolyte imbalance
C28	51	male	BL	37.1	Fever, abdominal pain, diarrhea	1. Maintenance chemotherapy for malignancy 2. Acute lymphoblastic leukemia Ph(+) 3. Bacterial pneumonia 4. Pulmonary fungal infection 5. Sepsis 6. Post-chemotherapy myelosuppression 7. Drug-induced neutropenia 8. Hepatitis B surface antigen carrier 9. Pleural effusion 10. Peripheral neuritis
C29	46	male	CSF	38.1	Shallow coma, fever	1. Intracranial infection (CRE Klebsiella pneumoniae) 2. Hydrocephalus 3. Pulmonary infection (CRE Klebsiella pneumoniae + Serratia marcescens + Acinetobacter baumannii) 4. Hepatic insufficiency 5. Renal insufficiency 6. Emphysema 7. Pulmonary bullae 8. Hypoproteinemia 9. Lower GI bleeding 10. Bilateral pleural effusion 11. Right eye exposure keratitis 12. Postoperative right acoustic neuroma 13.…
C30	16	male	CSF	38.6	Headache	1. Right paraventricular-right basal ganglia seminoma 2. Intracranial infection (Klebsiella pneumoniae) 3. Pulmonary infection 4. Hypoproteinemia 5. Electrolyte imbalance 6. Intestinal dysbacteriosis 7. GI bleeding
C31	57	male	BL	39.2	Fever	1. Post-craniotomy hematoma evacuation and decompressive craniectomy 2. Post-coronary stenting 3. Coronary artery disease 4. Sepsis 5. Severe pneumonia 6. Septic shock 7. Post-tracheostomy 8. Bilateral lower extremity DVT 9. Hypoproteinemia 10. Abnormal liver function 11. Upper GI bleeding 12. Moderate anemia
C32	68	female	BL	39.5	Fever, dizziness, fatigue	1. Left external capsule hemorrhage 2. Sepsis 3. Acute urticaria 4. Hypertension
C33	50	female	BL	38.8	Moderate coma	1. Aneurysms (left carotid bifurcation, left MCA M1 origin, right MCA M1 segment) 2. Spontaneous SAH 3. Intraventricular hemorrhage 4. Septicemia 5. Pulmonary infection (CRAB) 6. Acute respiratory failure 7. Severe anemia 8. Coagulopathy 9. Upper GI bleeding 10. Hypoproteinemia 11. Hepatic insufficiency 12. Myocardial injury 13. Heart failure 14. Secondary hypoparathyroidism 15. Bilateral posteri…
C34	61	female	BL	39.5	Comatose state	1. Severe pneumonia (CRAB) with ARDS, airway bleeding, acute respiratory failure 2. Septicemia (CRAB) with septic shock 3. MODS (cardiac, hepatic, coagulation) with secondary thrombocytopenia, upper GI bleeding, severe anemia, hypoproteinemia, bilateral pleural effusion, ascites 4. Chronic renal failure (uremic stage) 5. CAD with left ventricular enlargement, valvular regurgitation, heart failure…
C35	51	male	BL	36.5	Exertional dyspnea, chest tightness	1. Severe pneumonia 2. Septic shock 3. MODS (respiratory, circulatory, cardiac, hepatic, renal, coagulation) 4. Acute exacerbation of COPD with type I respiratory failure 5. Acute circulatory failure 6. Post-CPR for cardiac arrest 7. Hypoproteinemia 8. Secondary thrombocytopenia 9. Metabolic acidosis 10. Electrolyte imbalance
C36	56	female	BL	39	Fever, vomiting, diarrhea	1. Sepsis 2. Left renal abscess post-drainage 3. UTI 4. Hypertension grade 3 very high risk 5. Type 2 DM 6. Right renal cyst
C37	64	male	CSF	39.5	Shallow coma, fever	1. Anterior communicating artery aneurysm 2. Spontaneous SAH 3. Hypertension grade 3 very high risk 4. Pulmonary infection 5. Intracranial infection 6. Bacteremia 7. Bilateral pleural effusion 8. Deep vein thrombosis of extremities 9. Hypoproteinemia 10. Hypokalemia 11. Hepatic insufficiency 12. Thrombocytopenia
C38	53	male	CSF	38	Deep coma	1. Left MCA M1 segment aneurysm with hemorrhage 2. Left frontal lobe-Sylvian fissure hematoma 3. Intracranial infection 4. Spontaneous SAH 5. Severe pneumonia 6. Hypertension grade 3 very high risk 7. Diabetes mellitus 8. Post-left eye surgery 9. Cardiac premature beats 10. Bilateral pleural thickening 11. Lacunar infarction
C39	64	female	CSF	37.4	Stupor, fever	1. Ruptured right posterior communicating artery aneurysm 2. SAH with intraventricular hemorrhage 3. Right oculomotor nerve palsy 4. Intracranial infection 5. Cerebral infarction 6. Hemorrhagic anemia 7. Acute exacerbation of COPD 8. Pulmonary infection 9. Acute upper GI bleeding 10. Hypoproteinemia 11. Untreated syphilis 12. Bilateral ethmoid sinusitis 13. Splenic nodule 14. Post-right eye catar…
C40	54	male	CSF	36.5	Moderate coma post-craniotomy	1. Postoperative left temporal hemorrhage 2. Post-decompressive craniectomy 3. Pulmonary infection 4. Intracranial infection 5. Cerebral infarction 6. Abnormal liver function 7. Fluid-electrolyte imbalance 8. Hypoproteinemia
C41	52	female	CSF	36.7	Occasional distending headache	1. Postoperative confluence sinus meningioma 2. Intracranial infection 3. Abnormal mental status
C42	64	male	CSF	37.2	Drowsiness	1. Anterior communicating artery aneurysm 2. Post-left nephrectomy 3. Pulmonary infection 4. Intracranial infection 5. Hypoproteinemia
C43	53	female	CSF	39.7	Shallow coma, recurrent nocturnal fever, nuchal rigidity (+)	1. Left posterior communicating artery aneurysm 2. Left anterior choroidal artery aneurysm 3. Left temporal intracerebral hematoma 4. Left frontotemporal subdural hematoma 5. Intracranial infection 6. Sepsis 7. Pulmonary infection 8. Hypoproteinemia 9. Spontaneous subarachnoid hemorrhage 10. Left oculomotor nerve palsy 11. Pressure ulcer 12. Pulmonary bullae 13. Emphysema 14. Bilateral pleural ef…
C44	50	female	UR	36.9	Vegetative state (eyes-open coma)	1. Recovery phase of left basal ganglia hemorrhage with consciousness disorder and right hemiplegia 2. Pulmonary infection 3. Intracranial infection 4. Urinary tract infection 5. Stress-induced gastrointestinal bleeding 6. Severe anemia 7. Electrolyte imbalance 8. Hypertension grade 3 very high risk 9. Hepatic insufficiency 10. Post-tracheostomy 11. Post-deep vein catheterization 12. Left temporo…
C45	53	female	UR	36.7	Epigastric discomfort	1. Chronic non-atrophic antral gastritis 2. Urinary tract infection 3. Left lung adenocarcinoma with hilar lymph node metastasis T1cN1M0 stage IIB 4. Secondary malignant tumor of hilar lymph nodes 5. Thyroid nodule 6. Headache 7. Sleep disorder
C46	76	female	UR	38.2	Chills, fever	1. Pulmonary infection 2. Urinary tract infection (Escherichia coli) 3. Posterior circulation ischemia 4. Chronic atrophic gastritis 5. Mild anemia 6. Chronic enteritis 7. Anorexia 8. Dyspepsia 9. Electrolyte imbalance 10. Hypoproteinemia 11. Left hydronephrosis with ureteral dilation
C47	57	male	UR	36.8	Difficulty urinating, physical exam suggests urinary retention	1. Guillain-Barré syndrome 2. Toxic encephalopathy? 3. Septicemia 4. Urinary tract infection (Klebsiella pneumoniae) 5. Pulmonary infection 6. Bronchiectasis with infection 7. Pulmonary nodule 8. Bilateral calf muscular vein thrombosis 9. Hypoproteinemia 10. Moderate anemia 11. Sinus tachycardia 12. Possible secondary hyperglycemia 13. Malnutrition 14. Post-chemoradiotherapy for esophageal cancer…
C48	71	male	UR	36.7	Inability to urinate	1. Huntington's disease 2. Lacunar infarction 3. Intracranial atherosclerosis 4. Urinary tract infection (Klebsiella pneumoniae) 5. Impaired glucose tolerance 6. Benign prostatic hyperplasia 7. Lower limb xerotic dermatitis 8. Sleep disorder 9. Bilateral renal cysts
C49	68	female	UR	37	Persistent urinary dribbling	1. Amyotrophic lateral sclerosis (ALS) 2. Respiratory muscle paralysis 3. Pulmonary infection (Pseudomonas aeruginosa) 4. Urinary tract infection (Escherichia coli, Klebsiella pneumoniae) 5. Respiratory failure 6. Ventilator dependence 7. Dysphagia 8. Myasthenia 9. Right basilic vein thrombosis 10. Anxiety-depression disorder 11. Alternating diarrhea and constipation 12. Intestinal dysbiosis 13. …
C50	92	male	UR	36.7	Progressive dysuria with worsening gross hematuria	1. Bladder space-occupying lesion 2. Benign prostatic hyperplasia 3. Coronary artery disease with unstable angina, ischemic cardiomyopathy, cardiomegaly, atrial fibrillation, heart function class II-III (Killip classification) 4. Chronic cor pulmonale 5. Chronic obstructive pulmonary disease 6. Urinary tract infection 7. Left hydronephrosis 8. Bilateral renal cysts 9. Bilateral cataracts
C51	68	female	UR	36.8	Dark urine with sediment	1. Multiple acute cerebral infarctions with limb motor dysfunction, dysphagia, and dysarthria 2. Recovery phase of cerebral infarction 3. Bilateral internal carotid artery C1 segment moderate stenosis (~40%) 4. Right vertebral artery V4 segment occlusion 5. Severe stenosis of distal basilar artery (~80%) 6. Hypertension grade 3 very high risk 7. Type 2 diabetes mellitus 8. Pulmonary infection 9. …
C52	71	female	UR	36.6	Normal mental status and appetite, adequate sleep, complains of cough with sputum	1. Transient ischemic attack 2. Right middle cerebral artery stenosis 3. Intracranial atherosclerosis with stenosis 4. Mild cognitive impairment 5. Coronary artery disease 6. Postoperative bilateral cataracts 7. Hypokalemia 8. Thyroid dysfunction 9. Cerebral white matter demyelination 10. Urinary tract infection 11. Cerebral atrophy
C53	69	male	UR	37.5	Painful urination	1. Chronic renal failure (azotemia stage) with heart failure, renal anemia, renal osteodystrophy 2. Urinary tract infection (Klebsiella pneumoniae) 3. Type 2 diabetes mellitus 4. Hypertension grade 3 very high risk 5. Post-radical cystectomy for bladder cancer 6. Old pulmonary tuberculosis 7. Hyponatremia and hypochloremia 8. Chronic heart failure 9. Acute gastric mucosal lesion 10. Hyperuricemia
C54	84	male	UR	36.6	Generally stable condition, no further vomiting	1. Vomiting: Hypopituitarism? 2. Vomiting 3. Complicated urinary tract infection (Escherichia coli) 4. GERD 5. Gouty arthritis 6. Right renal calculus 7. Bladder diverticulum 8. Electrolyte imbalance (hypokalemia, hyponatremia, hypochloremia) 9. Hypoproteinemia 10. Gastrointestinal bleeding 11. BPH 12. Reflux esophagitis 13. Chronic atrophic gastritis 14. Multiple gastric polyps 15. Multiple duod…
C55	75	male	UR	37.8	Urinary frequency with discomfort	1. Cardiopulmonary arrest 2. Cerebral hemorrhage? 3. EBV(+) diffuse large B-cell lymphoma (Ann Arbor stage IV, IPI score 5 high-risk group, NCCN-IPI score 8 high-risk group) 4. Gastrointestinal bleeding 5. Hepatic insufficiency 6. Severe anemia 7. Thrombocytopenia 8. Urinary tract infection 9. Agranulocytosis with infection 10. Pulmonary infection 11. Coagulopathy 12. Hypoproteinemia 13. Hepatiti…
C56	72	female	UR	36.3	Severe malnutrition, elevated blood pressure	1. Frailty syndrome 2. Urinary tract infection 3. Sarcopenia 4. Severe osteoporosis 5. Lumbar vertebral compression fracture 6. Radiation-induced perianal inflammation 7. Chronic pain 8. Post-chemoradiotherapy for vaginal-cervical cancer 9. Post-ureteral stent placement 10. Post-colostomy for rectovaginal fistula 11. Post-cardiac pacemaker implantation 12. Anxiety-depression state 13. Bilateral h…
C57	63	female	UR	36.6	Conscious with poor mental status, persistent slurred speech	1. Acute cerebral infarction 2. Lung cancer 3. Possible cerebral aneurysm 4. Cervical spondylosis 5. Hyperlipidemia 6. Type 2 diabetes mellitus 7. Urinary tract infection 8. Erythema to be diagnosed: 1. Drug-induced dermatitis? 2. Viral
C58	76	male	UR	36.7	Drowsy but responsive, scrotal swelling, bilateral lower limb edema	1. COPD with lower respiratory tract infection (Klebsiella pneumoniae + Enterobacter cloacae + Stenotrophomonas maltophilia) 2. Type II respiratory failure 3. Respiratory acidosis 4. Pulmonary encephalopathy 5. Chronic cor pulmonale 6. Urinary tract infection 7. Multiple deep vein thrombosis in extremities 8. Peripheral atherosclerotic plaque formation 9. Electrolyte imbalance (hyperkalemia, hypo…
C59	79	male	BL	39.2	Fever	1. Sepsis (Escherichia coli) 2. Bronchiectasis with infection 3. Type I respiratory failure 4. Type 2 diabetes mellitus with poor glycemic control 5. Coronary artery disease 6. Bilateral pleural effusion 7. Distal common bile duct mass: duodenal papillary adenoma 8. Common bile duct stone 9. Obstructive jaundice 10. Cholestasis 11. Cholelithiasis with chronic cholecystitis 12. Hepatic insufficien…
C60	78	female	BL	37.8	Drowsy, restless, high pillow position, tachypnea, cyanosis	1. Sepsis (Escherichia coli) 2. Urinary tract infection (Escherichia coli) 3. Primary peritonitis 4. Cholelithiasis with cholecystitis 5. Decompensated liver cirrhosis 6. Hypoproteinemia 7. Portal hypertensive gastropathy 8. Coronary artery disease with unstable angina 9. Rapid atrial fibrillation 10. Electrolyte imbalance 11. Moderate anemia 12. Secondary thrombocytopenia 13. Leukopenia 14. Peri…
C61	55	female	AE	36.7	Abdominal distension without significant pain	1. Diffuse large B-cell lymphoma non-GCB type stage IVB group, triple-expressor, IPI 3 intermediate-high risk 2. Current chemotherapy cycle 3. Targeted therapy for malignancy 4. Post-chemotherapy myelosuppression 5. Hepatic insufficiency 6. Renal insufficiency 7. Hyperkalemia 8. Hyperuricemia 9. Hyponatremia 10. Peritonitis 11. Cervical HPV infection (type 51) 12. Ascites 13. Subclinical hypothyr…
C62	81	male	AE	37.5	Ventilator-dependent with vasopressor support	1. Upper rectal well-differentiated adenocarcinoma with focal mucinous adenocarcinoma (pT2N0M0) with hemorrhage 2. Intestinal adhesions 3. Heart failure 4. Post-cardiopulmonary resuscitation 5. Right cardiac enlargement 6. Senile degenerative valvular disease with moderate-severe tricuspid regurgitation 7. Chronic renal failure (decompensated stage) 8. Arrhythmias: atrial flutter, atrial fibrilla…
C63	74	female	BL	36.8	Conscious with aphasia	1. Spontaneous subarachnoid hemorrhage 2. Secondary epilepsy 3. Post-cerebral hemorrhage sequelae 4. Successful resuscitation after cardiac arrest 5. Circulatory failure 6. Respiratory failure 7. Pulmonary infection 8. Myocardial injury 9. Hypoproteinemia 10. Renal insufficiency 11. Diabetes mellitus 12. Hypertension grade 3 very high risk 13. Anemia 14. Coagulopathy 15. Thrombocytopenia 16. Fibr…
C64	41	male	BL	39	Fever	1. Post-hepatectomy for liver cancer 2. Hepatic insufficiency 3. Severe pulmonary infection 4. Pleural effusion 5. Ascites 6. Electrolyte imbalance 7. Hypoproteinemia 8. Moderate anemia 9. Sepsis
C65	52	male	PE	38.3	Fever	1. Left tibial plateau fracture 2. Left femoral shaft fracture 3. Traumatic splenic rupture 4. Liver laceration 5. Small intestinal perforation with mesenteric perforation 6. Massive hemoperitoneum 7. Hemorrhagic shock 8. Traumatic wet lung 9. Right frontal scalp laceration 10. Right parietal cerebral contusion with hematoma formation 11. Bilateral great saphenous vein thrombosis 12. Left lower e…
C66	76	male	UR	36.5	Generally stable condition without fever/chills	1. Prostate cancer with lung and bone metastases 2. Urinary tract infection 3. Post-PCI for coronary artery disease
C67	77	male	UR	36.7	No costovertebral angle tenderness or ureteral tenderness	1. Metastatic hormone-sensitive high-risk prostate cancer 2. Prostate cancer bone pain 3. Urinary tract infection
C68	76	female	UR	36.9	Conscious, nonverbal but follows some commands, with tracheostomy and urinary catheter	1. Recovery phase of brainstem hemorrhage with right hemiplegia 2. Pulmonary infection 3. Lacunar infarction 4. Hypoproteinemia 5. Moderate anemia 6. Urinary tract infection 7. Chronic bronchitis with emphysema 8. Left lower lobe bronchiectasis 9. Pleural effusion 10. Essential hypertension grade 3 very high risk 11. Type 2 diabetes mellitus 12. Right cephalic vein thrombosis (forearm segment) 13…
C69	63	female	UR	36.6	Difficulty urinating	1. Bilateral renal calculi 2. Right ureteral calculus 3. Hypertension grade 1 4. Type 2 diabetes mellitus 5. Urinary tract infection
C70	67	female	UR	36.3	Painful urination	1. Left ureteral calculus 2. Urinary tract infection 3. Chronic gastritis 4. Hypertension 5. Type 2 diabetes mellitus 6. Right middle lung lobe nodule
	Note: 1. S1-S50: Patients in the Corynebacterium striatum group; C1-C70: Patients in the control group. 2. Specimen Type Abbreviations：BL-BLood, CSF-cerebrospinal fluid, AE-abdominal effusion, PE-pleural effusion, UR-Urine. 3. Clinical diagnoses related to infection sites of the detected bacteria are highlighted in red for easily reading.
